# Supplementary material for: miR-26a-Targeting SLC7A11 Regulates Erastin-Induced Granulosa Cell Ferroptosis
Source: Antioxidants (Basel). 2025 Oct 26;14(11):1283. doi: 10.3390/antiox14111283 (PMC12649184; doi:10.3390/antiox14111283)
Supplement: Supplementary file 1 [file antioxidants-14-01283-s001.zip]

Archive with 1 entries (1 files):
- antioxidants-3915130-supplementary.pdf
